# Supplementary material for: Inositol Pyrophosphate-Controlled Kinetochore Architecture and Mitotic Entry in S. pombe
Source: J Fungi (Basel). 2022 Sep 2;8(9):933. doi: 10.3390/jof8090933 (PMC9506091; doi:10.3390/jof8090933)
Supplement: Supplementary file 1 [file jof-08-00933-s001.zip]

Archive with 1 entries (1 files):
- jof-1871479-supplementary.pdf
